# Supplementary material for: Interaction and Assembly of Bacterial Communities in High-Latitude Coral Habitat Associated Seawater
Source: Microorganisms. 2022 Mar 3;10(3):558. doi: 10.3390/microorganisms10030558 (PMC8955259; doi:10.3390/microorganisms10030558)
Supplement: Supplementary file 1 [file microorganisms-10-00558-s001.zip]

Archive with 1 entries (1 files):
- microorganisms-1593637-supplementary.pdf
